# Supplementary material for: A Computational Model of Bacterial Population Dynamics in Gastrointestinal Yersinia enterocolitica Infections in Mice
Source: Biology (Basel). 2022 Feb 12;11(2):297. doi: 10.3390/biology11020297 (PMC8869254; doi:10.3390/biology11020297)
Supplement: Supplementary file 1 [file biology-11-00297-s001.zip]

Archive with 16 entries (16 files):
- Figure S1 Geißert et al microbiome composition.png
- Figure S2 Geißert et al Immunparameter.png
- Figure S3 Geißert et al Localisation of Ye in the GIT.png
- Figure S4 Geißert et al Genta Clean.png
- Figure S5 Geißert et al GIT passage.png
- Figure S6 Geißert et al Titration fy.png
- Figure S7 Geißert et al Mutual exchange.png
- Figure S8 Geißert et al GF gamma titration.png
- Supplementary Captions.pdf
- Supplementary File 1 SBML model.xml
- Supplementary File 2 MatLab Script.pdf
- Table S1 water content.pdf
- Table S2 Strains and plasmids used in this study.pdf
- Table S3 Oligonucleotides used in this study.pdf
- Table S4 qRTPCR raw data.pdf
- Table S5 Data set used for calibration of model.pdf
