# Supplementary material for: A Computational Model of Bacterial Population Dynamics in Gastrointestinal Yersinia enterocolitica Infections in Mice
Source: Biology (Basel). 2022 Feb 12;11(2):297. doi: 10.3390/biology11020297 (PMC8869254; doi:10.3390/biology11020297)
Supplement: Supplementary file 1 [file biology-11-00297-s001.zip › Supplementary File 1 SBML model.xml]

<?xml version='1.0' encoding='UTF-8' standalone='no'?>
<sbml xmlns="http://www.sbml.org/sbml/level3/version2/core" level="3" version="2" xmlns:sbml="http://www.sbml.org/sbml/level3/version2/core">
  <model id="yersinia" metaid="yersinia" name="Yersinia enterocolitica co-infection in mice" sboTerm="SBO:0000293" timeUnits="hour" volumeUnits="mL">
    <notes>
      <body xmlns="http://www.w3.org/1999/xhtml">
     <p>This model simulates the colonization of the mouse gut with different strains of Yersinia enterocolitica. Thereby it takes the host-immune repsone into account. The parameters are calibrated based on experimentally obtained data (faces of different mice).</p>
  </body>
    </notes>
    <annotation>
      <rdf:RDF xmlns:rdf="http://www.w3.org/1999/02/22-rdf-syntax-ns#" xmlns:dcterms="http://purl.org/dc/terms/" xmlns:vcard4="http://www.w3.org/2001/vcard-rdf/3.0#" xmlns:bqbiol="http://biomodels.net/biology-qualifiers/">
        <rdf:Description rdf:about="#yersinia">
          <bqbiol:hasProperty>
	<rdf:Bag>
	<rdf:li rdf:resource="http://identifiers.org/mamo/MAMO_0000046"/>
	</rdf:Bag>
	</bqbiol:hasProperty>
	
	
          <dcterms:creator>
            <rdf:Bag>
              <rdf:li rdf:parseType="Resource">
                <vcard4:fn>
                  <vcard4:text>Janina K. Geißert</vcard4:text></vcard4:fn>
                <vcard4:email>janina.geissert@med.uni-tuebingen.de</vcard4:email>
                <vcard4:organization-name>Institute for Medical Microbiology and Hygiene, University Hospital Tübingen, Elfriede-Aulhorn-Str. 6, 72076 Tübingen, Germany</vcard4:organization-name>
              </rdf:li>
            </rdf:Bag>
          </dcterms:creator>
          <dcterms:creator>
            <rdf:Bag>
              <rdf:li rdf:parseType="Resource">
                <vcard4:fn>
                  <vcard4:text>Martin Eichner</vcard4:text></vcard4:fn>
                <vcard4:email>martin.eichner@uni-tuebingen.de</vcard4:email>
                <vcard4:organization-name>Epimos GmbH; Institute for Clinical Epidemiology and Applied Biometry, University of Tübingen</vcard4:organization-name>
              </rdf:li>
            </rdf:Bag>
          </dcterms:creator>
          <dcterms:creator>
            <rdf:Bag>
              <rdf:li rdf:parseType="Resource">
                <vcard4:fn>
                  <vcard4:text>Erwin Bohn</vcard4:text></vcard4:fn>
                <vcard4:email>erwin.bohn@med.uni-tuebingen.de</vcard4:email>
                <vcard4:organization-name>Institute for Medical Microbiology and Hygiene, University Hospital Tübingen, Elfriede-Aulhorn-Str. 6, 72076 Tübingen, Germany</vcard4:organization-name>
              </rdf:li>
            </rdf:Bag>
          </dcterms:creator>
          <dcterms:creator>
            <rdf:Bag>
              <rdf:li rdf:parseType="Resource">
                <vcard4:fn>
                  <vcard4:text>Reihaneh Mostolizadeh</vcard4:text></vcard4:fn>
                <vcard4:email>mostoli@informatik.uni-tuebingen.de</vcard4:email>
                <vcard4:organization-name>Computational Systems Biology of Infection and Antimicrobial-Resistant Pathogens, Institute for Bioinformatics and Medical Informatics (IBMI), University of Tübingen, Sand 14, 72076 Tübingen, Germany</vcard4:organization-name>
              </rdf:li>
            </rdf:Bag>
          </dcterms:creator>
          <dcterms:creator>
            <rdf:Bag>
              <rdf:li rdf:parseType="Resource">
                <vcard4:fn>
                  <vcard4:text>Andreas Dräger</vcard4:text></vcard4:fn>
                <vcard4:email>draeger@informatik.uni-tuebingen.de</vcard4:email>
                <vcard4:organization-name>Computational Systems Biology of Infection and Antimicrobial-Resistant Pathogens, Institute for Bioinformatics and Medical Informatics (IBMI), University of Tübingen, Sand 14, 72076 Tübingen, Germany</vcard4:organization-name>
              </rdf:li>
            </rdf:Bag>
          </dcterms:creator>
          <dcterms:creator>
            <rdf:Bag>
              <rdf:li rdf:parseType="Resource">
                <vcard4:fn>
                  <vcard4:text>Ingo Autenrieth</vcard4:text></vcard4:fn>
                <vcard4:email>ingo.autenrieth@med.uni-tuebingen.de</vcard4:email>
                <vcard4:organization-name>Institute for Medical Microbiology and Hygiene, University Hospital Tübingen, Elfriede-Aulhorn-Str. 6, 72076 Tübingen, Germany</vcard4:organization-name>
              </rdf:li>
            </rdf:Bag>
          </dcterms:creator>
          <dcterms:creator>
            <rdf:Bag>
              <rdf:li rdf:parseType="Resource">
                <vcard4:fn>
                  <vcard4:text>Sina Beier</vcard4:text></vcard4:fn>
                <vcard4:email>beier.sina@googlemail.com</vcard4:email>
                <vcard4:organization-name>Department of Computer Science, University of Tübingen, 72076 Tübingen, Germany</vcard4:organization-name>
              </rdf:li>
            </rdf:Bag>
          </dcterms:creator>
          <dcterms:creator>
            <rdf:Bag>
              <rdf:li rdf:parseType="Resource">
                <vcard4:fn>
                  <vcard4:text>Oliver Deusch</vcard4:text></vcard4:fn>
                <vcard4:organization-name>Computomics GmbH, Christophstr. 32, 72072 Tübingen, Germany</vcard4:organization-name>
              </rdf:li>
            </rdf:Bag>
          </dcterms:creator>
          <dcterms:creator>
            <rdf:Bag>
              <rdf:li rdf:parseType="Resource">
                <vcard4:fn>
                  <vcard4:text>Monika S. Schütz</vcard4:text></vcard4:fn>
                <vcard4:email>monika.schuetz@med.uni-tuebingen.de</vcard4:email>
                <vcard4:organization-name>Institute for Medical Microbiology and Hygiene, University Hospital Tübingen, Elfriede-Aulhorn-Str. 6, 72076 Tübingen, Germany</vcard4:organization-name>
              </rdf:li>
            </rdf:Bag>
          </dcterms:creator>
        </rdf:Description>
      </rdf:RDF>
    </annotation>
      <listOfFunctionDefinitions>
      <functionDefinition id="bacterialGrowthRate" metaid="bacterialGrowthRate" sboTerm="SBO:0000064" xmlns:sbml="http://www.sbml.org/sbml/level3/version2/core">
        <notes>
          <body xmlns="http://www.w3.org/1999/xhtml">
            <p>This function calculates the bacterial growth rate from the following arguments:
              <i>x</i> (size of commensial bacteria population), <i>y</i> (size of wild-type 
              <i>Yersinia</i> population), <i>z</i> (size of mutant <i>Yersinia</i> population),
              <i>a</i> (factor for the growth rate), <i>c</i> (carrying capacity)</p>
          </body>
        </notes>
        <annotation>
          <rdf:RDF xmlns:rdf="http://www.w3.org/1999/02/22-rdf-syntax-ns#" xmlns:bqbiol="http://biomodels.net/biology-qualifiers/">
            <rdf:Description rdf:about="#bacterialGrowthRate">
	<bqbiol:is>
	<rdf:Bag>
	<rdf:li rdf:resource="https://identifiers.org/sbo:0000610"/>
	</rdf:Bag>
	</bqbiol:is>
	</rdf:Description>
	
	
          </rdf:RDF>
        </annotation>
        <math xmlns="http://www.w3.org/1998/Math/MathML" xmlns:sbml="http://www.sbml.org/sbml/level3/version2/core">        
          <lambda>
            <bvar>
              <ci> x </ci>
            </bvar>
            <bvar>
              <ci> y </ci>
            </bvar>
            <bvar>
              <ci> z </ci>
            </bvar>
            <bvar>
              <ci> a </ci>
            </bvar>
            <bvar>
              <ci> c </ci>
            </bvar>
            <apply>
              <times/>
              <ci> a </ci>
              <apply>
                <minus/>
                <cn type="integer" sbml:units="dimensionless"> 1 </cn>
                <apply>
                  <divide/>
                  <apply>
                    <plus/>
                    <ci> x </ci>
                    <ci> y </ci>
                    <ci> z </ci>
                  </apply>
                  <ci> c </ci>
                </apply>
              </apply>
            </apply>
          </lambda>
        </math>
            </functionDefinition>
      <functionDefinition id="spillOverRate" sboTerm="SBO:0000488">
        <notes>
          <body xmlns="http://www.w3.org/1999/xhtml">
            <p>This is the relative activation function of <i>x</i> (commensial bacteria),
              <i>y</i> (wild-type <i>Yersinia</i>), <i>z</i> (mutant <i>Yersinia</i>),
              <i>a</i> (factor of spill-over rate), <i>c</i> (carrying capacity)
            </p>
          </body>
        </notes>
        <math xmlns="http://www.w3.org/1998/Math/MathML">        
          <lambda>
            <bvar>
              <ci> x </ci>
            </bvar>
            <bvar>
              <ci> y </ci>
            </bvar>
            <bvar>
              <ci> z </ci>
            </bvar>
            <bvar>
              <ci> a </ci>
            </bvar>
            <bvar>
              <ci> c </ci>
            </bvar>
            <apply>
              <divide/>
              <apply>
                <times/>
                <ci> a </ci>
                <apply>
                  <plus/>
                  <ci> x </ci>
                  <ci> y </ci>
                  <ci> z </ci>
                </apply>
              </apply>
              <ci> c </ci>
            </apply>
          </lambda>
        </math>
            </functionDefinition>
    </listOfFunctionDefinitions>
    <listOfUnitDefinitions>
      <unitDefinition id="hour" metaid="hour" name="hour">
        <annotation>
          <rdf:RDF xmlns:rdf="http://www.w3.org/1999/02/22-rdf-syntax-ns#" xmlns:bqbiol="http://biomodels.net/biology-qualifiers/">
            <rdf:Description rdf:about="#hour">
	<bqbiol:is>
	<rdf:Bag>
	<rdf:li rdf:resource="https://identifiers.org/uo:0000032"/>
	</rdf:Bag>
	</bqbiol:is>
	</rdf:Description>
	
	
          </rdf:RDF>
        </annotation>
              <listOfUnits>
          <unit exponent="1" kind="second" multiplier="3600" scale="0"/>
        </listOfUnits>
      </unitDefinition>
      <unitDefinition id="mL" metaid="mL" name="milliliters">
        <annotation>
          <rdf:RDF xmlns:rdf="http://www.w3.org/1999/02/22-rdf-syntax-ns#" xmlns:bqbiol="http://biomodels.net/biology-qualifiers/">
            <rdf:Description rdf:about="#mL">
	<bqbiol:is>
	<rdf:Bag>
	<rdf:li rdf:resource="https://identifiers.org/uo:0000098"/>
	</rdf:Bag>
	</bqbiol:is>
	</rdf:Description>
	
	
          </rdf:RDF>
        </annotation>
              <listOfUnits>
          <unit exponent="1" kind="litre" multiplier="1" scale="-3"/>
        </listOfUnits>
      </unitDefinition>
      <unitDefinition id="items_per_time">
        <listOfUnits>
          <unit exponent="1" kind="item" multiplier="1" scale="0"/>
          <unit exponent="-1" kind="second" multiplier="3600" scale="0"/>
        </listOfUnits>
      </unitDefinition>
      <unitDefinition id="per_time">
        <listOfUnits>
          <unit exponent="-1" kind="second" multiplier="3600" scale="0"/>
        </listOfUnits>
      </unitDefinition>
    </listOfUnitDefinitions>
    <listOfCompartments>
      <compartment constant="true" id="mucosa" name="Mucosa" size="NaN" spatialDimensions="3" units="mL"/>
      <compartment constant="true" id="lumen" name="Lumen" size="NaN" spatialDimensions="3" units="mL"/>
    </listOfCompartments>
    <listOfSpecies>
      <species boundaryCondition="false" compartment="mucosa" constant="false" hasOnlySubstanceUnits="true" id="x1" metaid="x1" name="Commensal bacteria in mucosa" sboTerm="SBO:0000240" substanceUnits="item">
        <annotation>
          <rdf:RDF xmlns:rdf="http://www.w3.org/1999/02/22-rdf-syntax-ns#" xmlns:bqbiol="http://biomodels.net/biology-qualifiers/">
            <rdf:Description rdf:about="#x1">
	<bqbiol:is>
	<rdf:Bag>
	<rdf:li rdf:resource="https://identifiers.org/sbo:0000236"/>
	</rdf:Bag>
	</bqbiol:is>
	</rdf:Description>
	
	
          </rdf:RDF>
        </annotation>
            </species>
      <species boundaryCondition="false" compartment="mucosa" constant="false" hasOnlySubstanceUnits="true" id="x2" initialAmount="10" metaid="x2" name="Wild-type Yersinia enterocolitica in mucosa" sboTerm="SBO:0000240" substanceUnits="item">
        <annotation>
          <rdf:RDF xmlns:rdf="http://www.w3.org/1999/02/22-rdf-syntax-ns#" xmlns:bqbiol="http://biomodels.net/biology-qualifiers/">
            <rdf:Description rdf:about="#x2">
              <bqbiol:is>
	<rdf:Bag>
	<rdf:li rdf:resource="https://identifiers.org/sbo:0000236"/>
	</rdf:Bag>
	</bqbiol:is>
	
	<bqbiol:hasTaxon>
	<rdf:Bag>
	<rdf:li rdf:resource="https://identifiers.org/taxonomy:559292"/>
	</rdf:Bag>
	</bqbiol:hasTaxon>
	</rdf:Description>
	
	
          </rdf:RDF>
        </annotation>
            </species>
      <species boundaryCondition="false" compartment="mucosa" constant="false" hasOnlySubstanceUnits="true" id="x3" metaid="x3" name="Mutant Yersinia enterocolitica in mucosa" sboTerm="SBO:0000240" substanceUnits="item">
        <annotation>
          <rdf:RDF xmlns:rdf="http://www.w3.org/1999/02/22-rdf-syntax-ns#" xmlns:bqbiol="http://biomodels.net/biology-qualifiers/">
            <rdf:Description rdf:about="#x3">
              <bqbiol:is>
	<rdf:Bag>
	<rdf:li rdf:resource="https://identifiers.org/sbo:0000236"/>
	</rdf:Bag>
	</bqbiol:is>
	
	<bqbiol:hasTaxon>
	<rdf:Bag>
	<rdf:li rdf:resource="https://identifiers.org/taxonomy:559292"/>
	</rdf:Bag>
	</bqbiol:hasTaxon>
	</rdf:Description>
	
	
          </rdf:RDF>
        </annotation>
            </species>
      <species boundaryCondition="false" compartment="lumen" constant="false" hasOnlySubstanceUnits="true" id="x4" metaid="x4" name="Commensal bacteria in lumen" sboTerm="SBO:0000240" substanceUnits="item">
        <annotation>
          <rdf:RDF xmlns:rdf="http://www.w3.org/1999/02/22-rdf-syntax-ns#" xmlns:bqbiol="http://biomodels.net/biology-qualifiers/">
            <rdf:Description rdf:about="#x4">
	<bqbiol:is>
	<rdf:Bag>
	<rdf:li rdf:resource="https://identifiers.org/sbo:0000236"/>
	</rdf:Bag>
	</bqbiol:is>
	</rdf:Description>
	
	
          </rdf:RDF>
        </annotation>
            </species>
      <species boundaryCondition="false" compartment="lumen" constant="false" hasOnlySubstanceUnits="true" id="x5" initialAmount="1000" metaid="x5" name="Wild-type Yersinia enterocolitica in lumen" sboTerm="SBO:0000240" substanceUnits="item">
        <annotation>
          <rdf:RDF xmlns:rdf="http://www.w3.org/1999/02/22-rdf-syntax-ns#" xmlns:bqbiol="http://biomodels.net/biology-qualifiers/">
            <rdf:Description rdf:about="#x5">
              <bqbiol:is>
	<rdf:Bag>
	<rdf:li rdf:resource="https://identifiers.org/sbo:0000236"/>
	</rdf:Bag>
	</bqbiol:is>
	
	<bqbiol:hasTaxon>
	<rdf:Bag>
	<rdf:li rdf:resource="https://identifiers.org/taxonomy:559292"/>
	</rdf:Bag>
	</bqbiol:hasTaxon>
	</rdf:Description>
	
	
          </rdf:RDF>
        </annotation>
            </species>
      <species boundaryCondition="false" compartment="lumen" constant="false" hasOnlySubstanceUnits="true" id="x6" metaid="x6" name="Mutant Yersnia enterocolitica in lumen" sboTerm="SBO:0000240" substanceUnits="item">
        <annotation>
          <rdf:RDF xmlns:rdf="http://www.w3.org/1999/02/22-rdf-syntax-ns#" xmlns:bqbiol="http://biomodels.net/biology-qualifiers/">
            <rdf:Description rdf:about="#x6">
              <bqbiol:is>
	<rdf:Bag>
	<rdf:li rdf:resource="https://identifiers.org/sbo:0000236"/>
	</rdf:Bag>
	</bqbiol:is>
	
	<bqbiol:hasTaxon>
	<rdf:Bag>
	<rdf:li rdf:resource="https://identifiers.org/taxonomy:559292"/>
	</rdf:Bag>
	</bqbiol:hasTaxon>
	</rdf:Description>
	
	
          </rdf:RDF>
        </annotation>
            </species>
    </listOfSpecies>
    <listOfParameters>
      <parameter constant="true" id="b1" name="Maximum growth rate of intestinal bacteria" sboTerm="SBO:0000610" units="per_time"/>
      <parameter constant="true" id="b2" name="Maximum growth rate of wilt-type Yersinia enterocolitica" sboTerm="SBO:0000610" units="per_time"/>
      <parameter constant="true" id="b3" name="Maximum growth rate of mutant Yersinia enterocolitica" sboTerm="SBO:0000610" units="per_time"/>
      <parameter constant="true" id="b4" name="Carrying capacity of the mucosa" sboTerm="SBO:0000661" units="item"/>
      <parameter constant="true" id="b5" name="Carrying capacity of the lumen" sboTerm="SBO:0000661" units="item"/>
      <parameter constant="true" id="b6" name="Immunity adjustment factor for wild-type Yersinia enterocolitica" sboTerm="SBO:0000002" units="dimensionless"/>
      <parameter constant="true" id="b7" name="Immunity adjustment factor for mutant Yersinia enterocolitica" sboTerm="SBO:0000002" units="dimensionless"/>
      <parameter constant="true" id="b8" name="Maximum rate of immune growth" sboTerm="SBO:0000610" units="per_time"/>
      <parameter constant="true" id="c1" name="Maximum immunity action" sboTerm="SBO:0000002" units="per_time" value="1"/>
      <parameter constant="true" id="c2" name="Rate at which intestines are discharged" sboTerm="SBO:0000002" units="per_time"/>
      <parameter constant="true" id="c3" name="Maximum capacity of the immune system" sboTerm="SBO:0000661" units="item" value="1"/>
      <parameter constant="false" id="x7" metaid="x7" name="Strength of immune reaction" sboTerm="SBO:0000002" units="dimensionless" value="0">
        <annotation>
          <rdf:RDF xmlns:rdf="http://www.w3.org/1999/02/22-rdf-syntax-ns#" xmlns:bqbiol="http://biomodels.net/biology-qualifiers/">
            <rdf:Description rdf:about="#x7">
	<bqbiol:is>
	<rdf:Bag>
	<rdf:li rdf:resource="https://identifiers.org/sbo:0000170"/>
	</rdf:Bag>
	</bqbiol:is>
	</rdf:Description>
	
	
          </rdf:RDF>
        </annotation>
            </parameter>
    </listOfParameters>
    <listOfInitialAssignments>
      <initialAssignment symbol="b1" xmlns:sbml="http://www.sbml.org/sbml/level3/version2/core">
        <math xmlns="http://www.w3.org/1998/Math/MathML" xmlns:sbml="http://www.sbml.org/sbml/level3/version2/core">        
          <apply>
            <times/>
            <cn type="integer" sbml:units="dimensionless"> 10000000 </cn>
            <cn type="e-notation" sbml:units="per_time">4.8925576 <sep/> -8 </cn>
          </apply>
        </math>
            </initialAssignment>
      <initialAssignment symbol="b2" xmlns:sbml="http://www.sbml.org/sbml/level3/version2/core">
        <math xmlns="http://www.w3.org/1998/Math/MathML" xmlns:sbml="http://www.sbml.org/sbml/level3/version2/core">        
          <apply>
            <times/>
            <cn type="integer" sbml:units="dimensionless"> 10000000 </cn>
            <cn type="e-notation" sbml:units="per_time">4.4428614 <sep/> -8 </cn>
          </apply>
        </math>
            </initialAssignment>
      <initialAssignment symbol="b3">
        <math xmlns="http://www.w3.org/1998/Math/MathML">        
          <ci> b2 </ci>
        </math>
            </initialAssignment>
      <initialAssignment symbol="b4" xmlns:sbml="http://www.sbml.org/sbml/level3/version2/core">
        <math xmlns="http://www.w3.org/1998/Math/MathML" xmlns:sbml="http://www.sbml.org/sbml/level3/version2/core">        
          <apply>
            <times/>
            <cn type="integer" sbml:units="item"> 10000000 </cn>
            <cn sbml:units="dimensionless"> 0.017622059770426 </cn>
          </apply>
        </math>
            </initialAssignment>
      <initialAssignment symbol="b5" xmlns:sbml="http://www.sbml.org/sbml/level3/version2/core">
        <math xmlns="http://www.w3.org/1998/Math/MathML" xmlns:sbml="http://www.sbml.org/sbml/level3/version2/core">        
          <apply>
            <times/>
            <cn type="integer" sbml:units="item"> 10000000 </cn>
            <cn sbml:units="dimensionless"> 2.14247810803126 </cn>
          </apply>
        </math>
            </initialAssignment>
      <initialAssignment symbol="b6" xmlns:sbml="http://www.sbml.org/sbml/level3/version2/core">
        <math xmlns="http://www.w3.org/1998/Math/MathML" xmlns:sbml="http://www.sbml.org/sbml/level3/version2/core">        
          <apply>
            <times/>
            <cn type="integer" sbml:units="dimensionless"> 10000000 </cn>
            <cn type="e-notation" sbml:units="dimensionless">3.963648 <sep/> -9 </cn>
          </apply>
        </math>
            </initialAssignment>
      <initialAssignment symbol="b7" xmlns:sbml="http://www.sbml.org/sbml/level3/version2/core">
        <math xmlns="http://www.w3.org/1998/Math/MathML" xmlns:sbml="http://www.sbml.org/sbml/level3/version2/core">        
          <apply>
            <times/>
            <cn type="integer" sbml:units="dimensionless"> 10000000 </cn>
            <cn type="e-notation" sbml:units="dimensionless">1.9453365 <sep/> -8 </cn>
          </apply>
        </math>
            </initialAssignment>
      <initialAssignment symbol="b8" xmlns:sbml="http://www.sbml.org/sbml/level3/version2/core">
        <math xmlns="http://www.w3.org/1998/Math/MathML" xmlns:sbml="http://www.sbml.org/sbml/level3/version2/core">        
          <apply>
            <times/>
            <cn type="integer" sbml:units="dimensionless"> 10000000 </cn>
            <cn type="e-notation" sbml:units="per_time">7.8300719 <sep/> -8 </cn>
          </apply>
        </math>
            </initialAssignment>
      <initialAssignment symbol="c2" xmlns:sbml="http://www.sbml.org/sbml/level3/version2/core">
        <math xmlns="http://www.w3.org/1998/Math/MathML" xmlns:sbml="http://www.sbml.org/sbml/level3/version2/core">        
          <apply>
            <divide/>
            <cn type="integer" sbml:units="per_time"> 1 </cn>
            <cn type="integer" sbml:units="dimensionless"> 4 </cn>
          </apply>
        </math>
            </initialAssignment>
      <initialAssignment symbol="x1">
        <math xmlns="http://www.w3.org/1998/Math/MathML">        
          <ci> b4 </ci>
        </math>
            </initialAssignment>
      <initialAssignment symbol="x3">
        <math xmlns="http://www.w3.org/1998/Math/MathML">        
          <ci> x2 </ci>
        </math>
            </initialAssignment>
      <initialAssignment symbol="x4">
        <math xmlns="http://www.w3.org/1998/Math/MathML">        
          <ci> b5 </ci>
        </math>
            </initialAssignment>
      <initialAssignment symbol="x6">
        <math xmlns="http://www.w3.org/1998/Math/MathML">        
          <ci> x4 </ci>
        </math>
            </initialAssignment>
    </listOfInitialAssignments>
    <listOfRules>
      <rateRule variable="x1">
        <math xmlns="http://www.w3.org/1998/Math/MathML">        
          <apply>
            <minus/>
            <apply>
              <times/>
              <apply>
                <ci> bacterialGrowthRate </ci>
                <ci> x1 </ci>
                <ci> x2 </ci>
                <ci> x3 </ci>
                <ci> b1 </ci>
                <ci> b4 </ci>
              </apply>
              <ci> x1 </ci>
            </apply>
            <apply>
              <times/>
              <ci> c1 </ci>
              <ci> x7 </ci>
              <ci> x1 </ci>
            </apply>
          </apply>
        </math>
            </rateRule>
      <rateRule variable="x2">
        <math xmlns="http://www.w3.org/1998/Math/MathML">        
          <apply>
            <minus/>
            <apply>
              <times/>
              <apply>
                <ci> bacterialGrowthRate </ci>
                <ci> x1 </ci>
                <ci> x2 </ci>
                <ci> x3 </ci>
                <ci> b2 </ci>
                <ci> b4 </ci>
              </apply>
              <ci> x2 </ci>
            </apply>
            <apply>
              <times/>
              <ci> c1 </ci>
              <ci> b6 </ci>
              <ci> x7 </ci>
              <ci> x2 </ci>
            </apply>
          </apply>
        </math>
            </rateRule>
      <rateRule variable="x3">
        <math xmlns="http://www.w3.org/1998/Math/MathML">        
          <apply>
            <minus/>
            <apply>
              <times/>
              <apply>
                <ci> bacterialGrowthRate </ci>
                <ci> x1 </ci>
                <ci> x2 </ci>
                <ci> x3 </ci>
                <ci> b3 </ci>
                <ci> b4 </ci>
              </apply>
              <ci> x3 </ci>
            </apply>
            <apply>
              <times/>
              <ci> c1 </ci>
              <ci> b7 </ci>
              <ci> x7 </ci>
              <ci> x3 </ci>
            </apply>
          </apply>
        </math>
            </rateRule>
      <rateRule variable="x4">
        <math xmlns="http://www.w3.org/1998/Math/MathML">        
          <apply>
            <minus/>
            <apply>
              <times/>
              <apply>
                <ci> bacterialGrowthRate </ci>
                <ci> x4 </ci>
                <ci> x5 </ci>
                <ci> x6 </ci>
                <ci> b1 </ci>
                <ci> b5 </ci>
              </apply>
              <ci> x4 </ci>
            </apply>
            <apply>
              <times/>
              <ci> c2 </ci>
              <ci> x4 </ci>
            </apply>
          </apply>
        </math>
            </rateRule>
      <rateRule variable="x5">
        <math xmlns="http://www.w3.org/1998/Math/MathML">        
          <apply>
            <plus/>
            <apply>
              <minus/>
              <apply>
                <times/>
                <apply>
                  <ci> bacterialGrowthRate </ci>
                  <ci> x4 </ci>
                  <ci> x5 </ci>
                  <ci> x6 </ci>
                  <ci> b2 </ci>
                  <ci> b5 </ci>
                </apply>
                <ci> x5 </ci>
              </apply>
              <apply>
                <times/>
                <ci> c2 </ci>
                <ci> x5 </ci>
              </apply>
            </apply>
            <apply>
              <times/>
              <apply>
                <ci> spillOverRate </ci>
                <ci> x1 </ci>
                <ci> x2 </ci>
                <ci> x3 </ci>
                <ci> b2 </ci>
                <ci> b4 </ci>
              </apply>
              <ci> x2 </ci>
            </apply>
          </apply>
        </math>
            </rateRule>
      <rateRule variable="x6">
        <math xmlns="http://www.w3.org/1998/Math/MathML">        
          <apply>
            <plus/>
            <apply>
              <minus/>
              <apply>
                <times/>
                <apply>
                  <ci> bacterialGrowthRate </ci>
                  <ci> x4 </ci>
                  <ci> x5 </ci>
                  <ci> x6 </ci>
                  <ci> b3 </ci>
                  <ci> b5 </ci>
                </apply>
                <ci> x6 </ci>
              </apply>
              <apply>
                <times/>
                <ci> c2 </ci>
                <ci> x6 </ci>
              </apply>
            </apply>
            <apply>
              <times/>
              <apply>
                <ci> spillOverRate </ci>
                <ci> x1 </ci>
                <ci> x2 </ci>
                <ci> x3 </ci>
                <ci> b3 </ci>
                <ci> b4 </ci>
              </apply>
              <ci> x3 </ci>
            </apply>
          </apply>
        </math>
            </rateRule>
      <rateRule variable="x7" xmlns:sbml="http://www.sbml.org/sbml/level3/version2/core">
        <math xmlns="http://www.w3.org/1998/Math/MathML" xmlns:sbml="http://www.sbml.org/sbml/level3/version2/core">        
          <apply>
            <divide/>
            <apply>
              <times/>
              <ci> b8 </ci>
              <apply>
                <plus/>
                <ci> x2 </ci>
                <ci> x3 </ci>
              </apply>
              <apply>
                <minus/>
                <apply>
                  <divide/>
                  <ci> c3 </ci>
                  <cn sbml:units="item"> 1 </cn>
                </apply>
                <ci> x7 </ci>
              </apply>
            </apply>
            <ci> c3 </ci>
          </apply>
        </math>
            </rateRule>
    </listOfRules>
  </model>
</sbml>
